# Supplementary material for: Immunophenotypic Heterogeneity and Clonal Sweep in Acute Myeloid Leukemia Revealed by Flow Cytometry: A Case Series Study
Source: J Pers Med. 2026 Mar 25;16(4):180. doi: 10.3390/jpm16040180 (PMC13117096; doi:10.3390/jpm16040180)
Supplement: Supplementary file 1 [file jpm-16-00180-s001.zip]

Archive with 1 entries (1 files):
- jpm-4104685-supplementary.pdf
